# Supplementary material for: Stability of the pneumococcal population structure in Massachusetts as PCV13 was introduced
Source: BMC Infect Dis. 2015 Feb 18;15:68. doi: 10.1186/s12879-015-0797-z (PMC4336693; doi:10.1186/s12879-015-0797-z)
Supplement: Additional file 1: — Results of MLST analysis of 367 pneumococcal carriage isolates. [file 12879_2015_797_MOESM1_ESM.xlsx]

## Sheet: Sheet1
Strain ID	ST	Serotype	aroE	gdh	gki	recP	spi	xpt	ddl
BR1431	97	10A	5	7	4	2	10	1	27
BR1433	816	10A	5	40	4	19	10	1	27
ND6470	816	10A	5	40	4	19	10	1	27
MD5494	816	10A	5	40	4	19	10	1	27
LE4507	816	10A	5	40	4	19	10	1	27
ND6521	816	10A	5	40	4	19	10	1	27
ND6544	816	10A	5	40	4	19	10	1	27
PT8538	816	10A	5	40	4	19	10	1	27
MD5420	62	11A	2	5	29	12	16	3	14
NP7401	62	11A	2	5	29	12	16	3	14
NP7406	62	11A	2	5	29	12	16	3	14
NP7413	62	11A	2	5	29	12	16	3	14
LE4444	62	11A	2	5	29	12	16	3	14
BR1425	62	11A	2	5	29	12	16	3	14
GL3431	62	11A	2	5	29	12	16	3	14
BR1461	62	11A	2	5	29	12	16	3	14
LE4471	62	11A	2	5	29	12	16	3	14
CH2446	62	11A	2	5	29	12	16	3	14
NP7474	62	11A	2	5	29	12	16	3	14
CH2457	62	11A	2	5	29	12	16	3	14
GL3477	62	11A	2	5	29	12	16	3	14
BMC044	62	11A	2	5	29	12	16	3	14
CH2470	62	11A	2	5	29	12	16	3	14
CH2514	62	11A	2	5	29	12	16	3	14
MD5518	62	11A	2	5	29	12	16	3	14
CH2527	62	11A	2	5	29	12	16	3	14
GL3526	62	11A	2	5	29	12	16	3	14
ND6524	62	11A	2	5	29	12	16	3	14
BR1514	62	11A	2	5	29	12	16	3	14
CH2425	3276	11A	2	5	29	12	171	3	14
BMC024	4478	11A	2	5	2	12	16	3	14
CH2449	7471	11A	2	1	4	12	16	3	14
BR1462	7475	11A	2	344	29	12	16	3	14
LE4430	574	13	2	1	1	1	6	31	14
PT8402	63	15A	2	5	36	12	17	21	14
PT8413	63	15A	2	5	36	12	17	21	14
NP7423	63	15A	2	5	36	12	17	21	14
PT8430	63	15A	2	5	36	12	17	21	14
PT8437	63	15A	2	5	36	12	17	21	14
BR1437	63	15A	2	5	36	12	17	21	14
ND6417	63	15A	2	5	36	12	17	21	14
GL3491	63	15A	2	5	36	12	17	21	14
BR1491	63	15A	2	5	36	12	17	21	14
MD5513	63	15A	2	5	36	12	17	21	14
GL3520	1915	15A	2	5	36	4	17	21	14
BMC106	3811	15A	7	11	10	1	6	8	315
ND6486	7473	15A	2	7	36	12	17	21	27
GL3452	7474	15A	2	43	12	10	6	10	5
GL3496	7474	15A	2	43	12	10	6	10	5
MD5442	63	15B/C	2	5	36	12	17	21	14
CH2452	63	15B/C	2	5	36	12	17	21	14
BMC046	63	15B/C	2	5	36	12	17	21	14
LE4474	162	15B/C	7	11	10	1	6	8	14
ND6477	162	15B/C	7	11	10	1	6	8	14
CH2483	162	15B/C	7	11	10	1	6	8	14
MD5501	162	15B/C	7	11	10	1	6	8	14
LE4526	162	15B/C	7	11	10	1	6	8	14
LE4408	199	15B/C	8	13	14	4	17	4	14
NP7405	199	15B/C	8	13	14	4	17	4	14
GL3417	199	15B/C	8	13	14	4	17	4	14
PT8404	199	15B/C	8	13	14	4	17	4	14
NP7421	199	15B/C	8	13	14	4	17	4	14
CH2421	199	15B/C	8	13	14	4	17	4	14
BR1421	199	15B/C	8	13	14	4	17	4	14
ND6404	199	15B/C	8	13	14	4	17	4	14
LE4449	199	15B/C	8	13	14	4	17	4	14
BR1444	199	15B/C	8	13	14	4	17	4	14
BR1446	199	15B/C	8	13	14	4	17	4	14
PT8480	199	15B/C	8	13	14	4	17	4	14
ND6432	199	15B/C	8	13	14	4	17	4	14
ND6436	199	15B/C	8	13	14	4	17	4	14
CH2440	199	15B/C	8	13	14	4	17	4	14
BMC022	199	15B/C	8	13	14	4	17	4	14
ND6448	199	15B/C	8	13	14	4	17	4	14
ND6449	199	15B/C	8	13	14	4	17	4	14
ND6469	199	15B/C	8	13	14	4	17	4	14
NP7472	199	15B/C	8	13	14	4	17	4	14
BR1468	199	15B/C	8	13	14	4	17	4	14
CH2460	199	15B/C	8	13	14	4	17	4	14
MD5479	199	15B/C	8	13	14	4	17	4	14
ND6485	199	15B/C	8	13	14	4	17	4	14
ND6492	199	15B/C	8	13	14	4	17	4	14
MD5489	199	15B/C	8	13	14	4	17	4	14
CH2479	199	15B/C	8	13	14	4	17	4	14
ND6505	199	15B/C	8	13	14	4	17	4	14
NP7496	199	15B/C	8	13	14	4	17	4	14
LE4527	199	15B/C	8	13	14	4	17	4	14
PT8526-2	199	15B/C	8	13	14	4	17	4	14
PT8534	199	15B/C	8	13	14	4	17	4	14
MD5527	199	15B/C	8	13	14	4	17	4	14
GL3419	1262	15B/C	7	41	2	6	10	26	1
GL3448	1262	15B/C	7	41	2	6	10	26	1
GL3466	1262	15B/C	7	41	2	6	10	26	1
LE4519	1262	15B/C	7	41	2	6	10	26	1
NP7424	3139	15B/C	10	41	47	16	6	14	5
PT8442	3280	15B/C	7	13	23	6	25	6	14
GL3432	3280	15B/C	7	13	23	6	25	6	14
GL3433	3280	15B/C	7	13	23	6	25	6	14
ND6402	3280	15B/C	7	13	23	6	25	6	14
PT8478	3280	15B/C	7	13	23	6	25	6	14
GL3463	3280	15B/C	7	13	23	6	25	6	14
BMC065	3280	15B/C	7	13	23	6	25	6	14
GL3534	3280	15B/C	7	13	23	6	25	6	14
ND6476	7479	15B/C	7	13	4	6	25	6	14
LE4525	7482	15B/C	8	346	14	4	17	4	14
LE4466	7484	15B/C	10	13	14	4	17	3	14
CH2461	7484	15B/C	10	13	14	4	17	3	14
BMC032	7488	15B/C	23	13	14	4	17	4	14
GL3409	659	16F	1	5	4	4	6	58	19
LE4432	659	16F	1	5	4	4	6	58	19
CH2426	659	16F	1	5	4	4	6	58	19
GL3438	659	16F	1	5	4	4	6	58	19
LE4524	659	16F	1	5	4	4	6	58	8
BMC100	659	16F	1	5	4	4	6	58	19
NP7434	995	16F	1	5	4	4	6	58	8
NP7400	392	17F	7	5	1	1	6	31	14
GL3504	392	17F	7	5	1	1	6	31	14
MD5448	1924	17F	7	5	1	1	6	31	8
CH2459	1924	17F	7	5	1	1	6	31	8
MD5504	1924	17F	7	5	1	1	6	31	8
BMC073	1924	17F	7	5	1	1	6	31	8
MD5487	63	19A	2	5	36	12	17	21	14
CH2414	199	19A	8	13	14	4	17	4	14
CH2418	199	19A	8	13	14	4	17	4	14
PT8405	320	19A	4	16	19	15	6	20	1
PT8425	320	19A	4	16	19	15	6	20	1
PT8426	320	19A	4	16	19	15	6	20	1
CH2419	320	19A	4	16	19	15	6	20	1
NP7433	320	19A	4	16	19	15	6	20	1
PT8436	320	19A	4	16	19	15	6	20	1
NP7454	320	19A	4	16	19	15	6	20	1
NP7462	320	19A	4	16	19	15	6	20	1
NP7464	320	19A	4	16	19	15	6	20	1
PT8469	320	19A	4	16	19	15	6	20	1
BMC006	320	19A	4	16	19	15	6	20	1
PT8476	320	19A	4	16	19	15	6	20	1
ND6457	320	19A	4	16	19	15	6	20	1
GL3460	320	19A	4	16	19	15	6	20	1
MD5474	320	19A	4	16	19	15	6	20	1
BR1499	320	19A	4	16	19	15	6	20	1
PT8517	320	19A	4	16	19	15	6	20	1
NP7505	320	19A	4	16	19	15	6	20	1
BR1521	320	19A	4	16	19	15	6	20	1
BMC009	419	19A	8	13	14	4	17	1	14
BR1409	695	19A	16	13	4	4	6	113	18
BR1411	695	19A	16	13	4	4	6	113	18
PT8419	695	19A	16	13	4	4	6	113	18
GL3423	695	19A	16	13	4	4	6	113	18
BR1454	695	19A	16	13	4	4	6	113	18
BMC014	695	19A	16	13	4	4	6	113	18
GL3487	695	19A	16	13	4	4	6	113	18
GL3517	695	19A	16	13	4	4	6	113	18
PT8526-1	871	19A	1	16	19	15	6	20	1
MD5455	1636	19A	8	13	14	4	17	4	207
LE4401	1925	19A	7	11	10	1	17	8	1
BR1430	1925	19A	7	11	10	1	17	8	1
LE4433	2013	19A	12	19	36	17	6	20	14
GL3510	2344	19A	8	13	14	4	17	4	1
NP7448	4179	19A	8	13	14	4	17	4	341
ND6445	4464	19A	7	11	10	1	6	198	1
ND6406	7477	19A	4	16	19	15	6	20	355
ND6472	7477	19A	4	16	19	15	6	20	355
NP7445	251	19F	18	2	22	1	9	23	14
CH2484	271	19F	4	16	19	15	6	20	26
NP7412	654	19F	18	2	22	16	9	23	14
LE4484	654	19F	18	2	22	16	9	23	14
BR1481	7467	19F	1	5	1	2	1	1	8
GL3408	7476	19F	4	16	19	15	4	20	503
ND6484	235	20	15	8	8	18	15	1	31
ND6520	235	20	15	8	8	18	15	1	31
ND6522	235	20	15	8	8	18	15	1	31
GL3508	1257	20	15	13	8	18	15	1	31
GL3439	193	21	8	10	2	16	1	26	1
ND6497	193	21	8	10	2	16	1	26	1
LE4455	432	21	10	8	4	35	6	1	14
LE4459	432	21	10	8	4	35	6	1	14
PT8491	432	21	10	8	4	35	6	1	14
ND6499	432	21	10	8	4	35	6	1	14
MD5491	432	21	10	8	4	35	6	1	14
BMC054	432	21	10	8	4	35	6	1	14
CH2512	432	21	10	8	4	35	6	1	14
BR1510	432	21	10	8	4	35	6	1	14
GL3509	432	21	10	8	4	35	6	1	14
NP7521	432	21	10	8	4	35	6	1	14
PT8527	432	21	10	8	4	35	6	1	14
PT8532	432	21	10	8	4	35	6	1	14
BR1438	1877	21	10	10	41	16	1	26	1
GL3522	1877	21	10	10	41	16	1	26	1
BMC030	7483	21	10	8	4	35	6	4	14
GL3407	7490	21	232	8	4	35	6	1	14
GL3475	7490	21	232	8	4	35	6	1	14
GL3478	7490	21	232	8	4	35	6	1	14
GL3479	7490	21	232	8	4	35	6	1	14
GL3505	7490	21	232	8	4	35	6	1	14
MD5440	433	22F	1	1	4	1	18	58	17
CH2424	433	22F	1	1	4	1	18	58	17
NP7440	433	22F	1	1	4	1	18	58	17
GL3442	433	22F	1	1	4	1	18	58	17
PT8485	433	22F	1	1	4	1	18	58	17
GL3453	433	22F	1	1	4	1	18	58	17
BMC026	433	22F	1	1	4	1	18	58	17
ND6495	433	22F	1	1	4	1	18	58	17
LE4493	433	22F	1	1	4	1	18	58	17
GL3483	433	22F	1	1	4	1	18	58	17
ND6513	433	22F	1	1	4	1	18	58	17
LE4515	433	22F	1	1	4	1	18	58	17
ND6529	433	22F	1	1	4	1	18	58	17
ND6536	433	22F	1	1	4	1	18	58	17
NP7506	433	22F	1	1	4	1	18	58	17
NP7514	433	22F	1	1	4	1	18	58	17
BR1479	7470	22F	1	343	4	1	18	58	17
BMC003	42	23A	1	8	9	9	6	4	6
BMC104	42	23A	1	8	9	9	6	4	6
BR1527	190	23A	8	8	9	9	6	4	6
GL3430	338	23A	7	13	8	6	1	6	8
BR1449	338	23A	7	13	8	6	1	6	8
ND6426	338	23A	7	13	8	6	1	6	8
ND6437	338	23A	7	13	8	6	1	6	8
CH2456	338	23A	7	13	8	6	1	6	8
LE4482	338	23A	7	13	8	6	1	6	8
CH2469	338	23A	7	13	8	6	1	6	8
CH2478	338	23A	7	13	8	6	1	6	8
BMC053	338	23A	7	13	8	6	1	6	8
CH2518	338	23A	7	13	8	6	1	6	8
GL3533	338	23A	7	13	8	6	1	6	8
MD5531	338	23A	7	13	8	6	1	6	8
BR1531	338	23A	7	13	8	6	1	6	8
LE4431	438	23A	1	5	9	9	6	4	6
CH2415	438	23A	1	5	9	9	6	4	6
NP7483	438	23A	1	5	9	9	6	95	6
PT8452	2958	23A	1	13	9	9	6	4	6
PT8433	7480	23A	7	13	29	6	1	6	8
LE4450	7481	23A	7	345	8	6	1	6	8
MD5418	36	23B	1	8	4	1	1	4	6
LE4429	36	23B	1	8	4	1	1	4	6
MD5441	36	23B	1	8	4	1	1	4	6
MD5532	36	23B	1	8	4	1	1	4	6
LE4414	439	23B	1	8	9	2	6	4	6
CH2411	439	23B	1	8	9	2	6	4	6
BR1406	439	23B	1	8	9	2	6	4	6
ND6473	439	23B	1	8	9	2	6	4	6
BR1484	439	23B	1	8	9	2	6	4	6
CH2493	439	23B	1	8	9	2	6	4	6
BR1522	439	23B	1	8	9	2	6	4	6
LE4409	833	23B	1	8	9	2	6	4	14
PT8495	1373	23B	7	43	8	6	25	6	8
ND6498	1373	23B	7	43	8	6	25	6	8
ND6456	1847	23B	78	8	9	2	6	4	6
NP7532	1847	23B	78	8	9	2	6	4	6
MD5401	4767	23B	1	8	9	2	6	1	6
BR1457	4767	23B	1	8	9	2	6	1	6
GL3447	7469	23F	1	8	4	1	15	4	502
BMC074	558	29	18	12	4	44	14	77	97
MD5403	180	3	7	15	2	10	6	1	22
MD5407	180	3	7	15	2	10	6	1	22
ND6401	180	3	7	15	2	10	6	1	22
LE4448	180	3	7	15	2	10	6	1	22
PT8465	180	3	7	15	2	10	6	1	22
CH2439	180	3	7	15	2	10	6	1	22
BMC015	180	3	7	15	2	10	6	1	22
NP7487	180	3	7	15	2	10	6	1	22
NP7513	180	3	7	15	2	10	6	1	22
NP7536	180	3	7	15	2	10	6	1	22
MD5458	568	31	1	2	29	18	6	4	18
PT8523	568	31	1	2	29	18	6	4	18
LE4480	100	33F	5	12	29	12	9	39	18
GL3472	100	33F	5	12	29	12	9	39	18
GL3536	100	33F	5	12	29	12	9	39	18
GL3410	717	33F	5	35	29	1	45	39	18
BR1459	1012	33F	2	5	29	18	42	3	18
CH2417	2705	33F	5	12	29	16	9	39	1
MD5530	2705	33F	5	12	29	16	9	39	1
GL3457	3624	33F	5	12	29	12	9	39	14
LE4421	547	34	5	5	6	1	9	10	14
ND6415	547	34	5	5	6	1	9	10	14
LE4446	547	34	5	5	6	1	9	10	14
BMC010	547	34	5	5	6	1	9	10	14
CH2504	547	34	5	5	6	1	9	10	14
LE4529	547	34	5	5	6	1	9	10	14
BMC101	547	34	5	5	6	1	9	10	14
BMC094	7489	34	89	5	6	1	9	453	14
ND6441	452	35B	7	9	19	1	14	48	14
PT8508	452	35B	7	9	19	1	14	48	14
PT8513	452	35B	7	9	19	1	14	48	14
LE4403	558	35B	18	12	4	44	14	77	97
BR1415	558	35B	18	12	4	44	14	77	97
MD5436	558	35B	18	12	4	44	14	77	97
NP7432	558	35B	18	12	4	44	14	77	97
PT8444	558	35B	18	12	4	44	14	77	97
ND6447	558	35B	18	12	4	44	14	77	97
GL3456	558	35B	18	12	4	44	14	77	97
GL3473	558	35B	18	12	4	44	14	77	97
ND6493	558	35B	18	12	4	44	14	77	97
GL3501	558	35B	18	12	4	44	14	77	97
MD5535	558	35B	18	12	4	44	14	77	97
NP7525	558	35B	18	12	4	44	14	77	97
NP7534	558	35B	18	12	4	44	14	77	97
ND6502	995	35B	1	5	4	4	6	58	8
GL3518	7486	35B	18	12	4	2	14	77	97
MD5406	7487	35B	18	12	4	44	14	77	504
NP7482	446	35F	5	7	4	19	10	40	27
NP7526	446	35F	5	7	4	19	10	40	27
LE4464	498	35F	2	7	4	16	10	40	27
PT8466	498	35F	2	7	4	16	10	40	27
GL3461	498	35F	2	7	4	16	10	40	27
PT8494	498	35F	2	7	4	16	10	40	27
PT8497	498	35F	2	7	4	16	10	40	27
GL3502	498	35F	2	7	4	16	10	40	27
LE4508	498	35F	2	7	4	16	10	40	27
CH2519	498	35F	2	7	4	16	10	40	27
ND6539	498	35F	2	7	4	16	10	40	27
BR1513	498	35F	2	7	4	16	10	40	27
MD5419	7472	35F	2	7	4	16	10	452	27
PT8456	447	37	29	33	19	1	36	22	31
CH2441	393	38	10	43	41	18	13	49	6
BR1525	393	38	10	43	41	18	13	49	6
BR1477	1876	6A	7	25	4	12	15	20	28
NP7409	138	6C	7	5	8	5	10	6	14
BR1419	138	6C	7	5	8	5	10	6	14
MD5444	138	6C	7	5	8	5	10	6	14
LE4485	138	6C	7	5	8	5	10	6	14
MD5502	138	6C	7	5	8	5	10	6	14
CH2510	138	6C	7	5	8	5	10	6	14
BR1490	398	6C	37	25	4	4	15	20	28
MD5443	473	6C	7	25	4	4	15	20	28
ND6500	473	6C	7	25	4	4	15	20	28
MD5525	473	6C	7	25	4	4	15	20	28
MD5430	639	6C	7	5	8	6	6	6	14
ND6435	639	6C	7	5	8	6	6	6	14
ND6414	1292	6C	1	13	9	12	94	28	20
MD5481	1379	6C	1	5	9	12	94	28	20
CH2482	1379	6C	1	5	9	12	94	28	20
NP7500	1379	6C	1	5	9	12	94	28	20
GL3435	1390	6C	10	13	1	43	98	1	20
GL3451	1390	6C	10	13	1	43	98	1	20
ND6431	1390	6C	10	13	1	43	98	1	20
LE4511	1390	6C	10	13	1	43	98	1	20
GL3512	1390	6C	10	13	1	43	98	1	20
MD5523	1390	6C	10	13	1	43	98	1	20
LE4522	1390	6C	10	13	1	43	98	1	20
BR1435	1600	6C	1	5	9	12	94	1	20
NP7428	1692	6C	1	5	7	12	17	158	14
ND6411	1692	6C	1	5	7	12	17	158	14
GL3440	1692	6C	1	5	7	12	17	158	14
BR1402	1876	6C	7	25	4	12	15	20	28
ND6483	1876	6C	7	25	4	12	15	20	28
BR1520	1876	6C	7	25	4	12	15	20	28
CH2413	3101	6C	1	5	9	5	94	1	14
BMC036	7478	6C	5	10	9	43	13	1	45
LE4491	1201	7C	1	5	1	12	17	3	8
PT8499	1797	7C	12	12	8	1	9	14	8
CH2463	7260	7C	12	12	8	1	6	14	8
CH2505	7260	7C	12	12	8	1	6	14	8
BMC031	7485	7C	12	12	8	1	9	452	8
CH2436	191	7F	8	9	2	1	6	1	17
LE4478	191	7F	8	9	2	1	6	1	17
BMC055	191	7F	8	9	2	1	6	1	17
BR1532	191	7F	8	9	2	1	6	1	17
MD5435	66	9N	2	8	2	4	6	1	1
NP7502	66	9N	2	8	2	4	6	75	1
CH2462	405	9N	10	20	2	1	6	1	29
MD5495	405	9N	10	20	2	1	6	1	29
PT8449	632	9N	2	8	2	4	6	75	1
NP7438	632	9N	2	8	2	4	6	75	1
PT8463	632	9N	2	8	2	4	6	75	1
BMC025	632	9N	2	8	2	4	6	75	1
CH2499	7468	NT	1	5	4	5	320	3	8
